# Supplementary material for: Gene-Editing and RNA Interference in Treating Hepatitis B: A Review
Source: Viruses. 2023 Dec 8;15(12):2395. doi: 10.3390/v15122395 (PMC10747710; doi:10.3390/v15122395)
Supplement: Supplementary file 1 [file viruses-15-02395-s001.zip]

Archive with 1 entries (1 files):
- viruses-2714166-supplementary.pdf
